# Supplementary material for: Structural and Electronic Properties of Novel Azothiophene Dyes: A Multilevel Study Incorporating Explicit Solvation Effects
Source: Molecules. 2024 Aug 27;29(17):4053. doi: 10.3390/molecules29174053 (PMC11397383; doi:10.3390/molecules29174053)
Supplement: Supplementary file 1 [file molecules-29-04053-s001.zip]

Archive with 1 entries (1 files):
- molecules-3158718-supplementary.pdf
